# Supplementary material for: Optimizing the Functional and Safety Properties of a Marine Allergen: Maillard-Induced Conjugation of Chitosan and Saccharides Attenuates the Allergenicity of Turbot (Scophthalmus maximus) Parvalbumin
Source: Foods. 2026 Apr 7;15(7):1259. doi: 10.3390/foods15071259 (PMC13073560; doi:10.3390/foods15071259)
Supplement: Supplementary file 1 [file foods-15-01259-s001.zip]

Archive with 1 entries (1 files):
- foods-4183354-supplementary.pdf
